# Supplementary material for: MRI Radiomic Signature of White Matter Hyperintensities Is Associated With Clinical Phenotypes
Source: Front Neurosci. 2021 Jul 12;15:691244. doi: 10.3389/fnins.2021.691244 (PMC8312571; doi:10.3389/fnins.2021.691244)
Supplement: Supplementary file 1 [file Table_1.xlsx]

## Sheet: RostLab_MRIGENIE_author_templat
Rang	Email	Institution	First Name	Middle Name(s)/Initial(s)	Last Name	Suffix	Corresponding Author	Home Page URL	Collaborative Group/Consortium	ORCiD
1	martin.bretzner@gmail.com	J. Philip Kistler Stroke Research Center, Massachusetts General Hospital, Boston; Univ. Lille, Inserm, CHU Lille, U1172 - LilNCog (JPARC) - Lille Neurosciences & Cognition, F-59000 Lille, France	Martin		Bretzner	MD, MSc	Yes			0000-0002-7594-4159
2	ABONKHOFF@mgh.harvard.edu	J. Philip Kistler Stroke Research Center, Massachusetts General Hospital, Boston	Anna	K.	Bonkhoff	MD
3	markus.schirmer@ukbonn.de	J. Philip Kistler Stroke Research Center, Massachusetts General Hospital, Boston	Markus	D.	Schirmer	PhD
4	SHONG20@mgh.harvard.edu	J. Philip Kistler Stroke Research Center, Massachusetts General Hospital, Boston	Sungmin		Hong	PhD
5	adalca@mit.edu	J. Philip Kistler Stroke Research Center, Massachusetts General Hospital, Boston, USA; A.A. Martinos Center for Biomedical Imaging, Massachusetts General Hospital, Harvard Medical School, USA; Computer Science and Artificial Intelligence Lab, Massachusetts Institute of Technology, Cambridge, USA	Adrian		Dalca	PhD
6	KLDONAHUE@mgh.harvard.edu	J. Philip Kistler Stroke Research Center, Massachusetts General Hospital, Boston	Kathleen	L.	Donahue	BS
7	a.giese@uke.de	J. Philip Kistler Stroke Research Center, Massachusetts General Hospital, Boston	Anne-Katrin		Giese	MD
8	metherton@partners.org	J. Philip Kistler Stroke Research Center, Massachusetts General Hospital, Boston	Mark	R.	Etherton	MD, PhD
9	PRIST@bwh.harvard.edu	J. Philip Kistler Stroke Research Center, Massachusetts General Hospital, Boston; Division of Preventive Medicine, Department of Medicine, Brigham and Women s Hospital and Harvard Medical School	Pamela	M.	Rist	ScD
10	27.marco@gmail.com	J. Philip Kistler Stroke Research Center, Massachusetts General Hospital, Boston	Marco		Nardin	MS
11	razvan@csail.mit.edu	J. Philip Kistler Stroke Research Center, Massachusetts General Hospital, Boston; Computer Science and Artificial Intelligence Lab, Massachusetts Institute of Technology, Cambridge, USA	Razvan		Marinescu	PhD
12	clintonw@mit.edu	J. Philip Kistler Stroke Research Center, Massachusetts General Hospital, Boston; Computer Science and Artificial Intelligence Lab, Massachusetts Institute of Technology, Cambridge, USA	Clinton		Wang	PhD
13	robert.regenhardt@mgh.harvard.edu	J. Philip Kistler Stroke Research Center, Massachusetts General Hospital, Boston	Robert	W.	Regenhardt	MD, PhD
14	Xavier.LECLERC@CHRU-LILLE.FR	Univ. Lille, Inserm, CHU Lille, U1172 - LilNCog (JPARC) - Lille Neurosciences & Cognition, F-59000 Lille, France	Xavier		Leclerc	MD, PhD
15	renaud.lopes@univ-lille.fr	Univ. Lille, Inserm, CHU Lille, U1172 - LilNCog (JPARC) - Lille Neurosciences & Cognition, F-59000 Lille, France; Univ. Lille, CNRS, Inserm, CHU Lille, Institut Pasteur de Lille, US 41 - UMS 2014 - PLBS, F-59000 Lille, France	Renaud		Lopes	PhD
16	oscar.benavente@ubc.ca	Department of Medicine, Division of Neurology, University of British Columbia, Vancouver, British Columbia, Canada.	Oscar	R.	Benavente	MD
17	JCole@som.umaryland.edu	Department of Neurology, University of Maryland School of Medicine and Veterans Affairs Maryland Health Care System, Baltimore, MD, USA.	John	W.	Cole	MD, MSc
18	donatti.amanda@gmail.com	School of Medical Sciences, University of Campinas (UNICAMP) and the Brazilian Institute of Neuroscience and Neurotechnology (BRAINN), Campinas, SP, Brazil.	Amanda		Donatti	MD, MSc
19	christoph.griessenauer@gmail.com	Department of Neurosurgery, Geisinger, Danville, PA, USA.; Research Institute of Neurointervention, Paracelsus Medical University, Salzburg, Austria.	Christoph	J.	Griessenauer	MD
20	heitschl@wusm.wustl.edu	Division of Emergency Medicine, Washington University School of Medicine, St Louis, MO, USA.; Department of Neurology, Washington University School of Medicine & Barnes-Jewish Hospital, St Louis, MO, USA.	Laura		Heitsch	MD, MSc
21	lukas.holmegaard@neuro.gu.se	Division of Emergency Medicine, Washington University School of Medicine, St Louis, MO, USA.; Department of Neurology, Washington University School of Medicine & Barnes-Jewish Hospital, St Louis, MO, USA.	Lukas		Holmegaard	MD, MSc
22	katarina.jood@neuro.gu.se	Institute of Biomedicine, the Sahlgrenska Academy at University of Gothenburg, Gothenburg, Sweden.	Katarina		Jood	MD, PhD
23	JJimenez@imim.es	Department of Neurology, Neurovascular Research Group (NEUVAS), IMIM Hospital del Mar (Institut Hospital del Mar d Investigacions Mediques), Universitat Autonoma de Barcelona, Barcelona, Spain.	Jordi		Jimenez Conde	MD, PhD
24	SKittner@som.umaryland.edu	Department of Neurology, University of Maryland School of Medicine and Veterans Affairs Maryland Health Care System, Baltimore, MD, USA.	Steven	J.	Kittner	MD, MPH
25	robin.lemmens@uzleuven.be	KU Leuven - University of Leuven, Department of Neurosciences, Experimental Neurology and Leuven Research Institute for Neuroscience and Disease (LIND), Leuven, Belgium; VIB, Vesalius Research Center, Laboratory of Neurobiology, University Hospitals Leuven, Department of Neurology, Leuven, Belgium.	Robin		Lemmens	MD, PhD
26	Chris.Levi@newcastle.edu.au	School of Medicine and Public Health, University of Newcastle, Newcastle, New South Wales, Australia; Department of Neurology, John Hunter Hospital, Newcastle, NSW, Australia.	Christopher	R.	Levi	MBBS
27	pmcardle@som.umaryland.edu	Division of Endocrinology, Diabetes and Nutrition, Department of Medicine, University of Maryland School of Medicine, Baltimore, MD, USA.	Patrick	F.	McArdle	PhD
28	cmcdonough@cop.ufl.edu	Department of Pharmacotherapy and Translational Research and Center for Pharmacogenomics, University of Florida, Gainesville, FL, USA.	Caitrin	W.	McDonough	PhD
29	Meschia.James@mayo.edu	Department of Neurology, Mayo Clinic, Jacksonville, FL, USA.	James	F.	Meshia	MD
30	cphuah@wustl.edu	Department of Neurology, Washington University School of Medicine & Barnes-Jewish Hospital, St Louis, MO, USA.	Chia-Ling		Phuah	MD
31	arndt.rolfs@centogene.com	Centogene AG, Rostock, Germany.	Arndt		Rolfs	MD
32	stefan.ropele@medunigraz.at	Department of Neurology, Clinical Division of Neurogeriatrics, Medical University Graz, Graz, Austria.	Stefan		Ropele	PhD
33	JROSAND@PARTNERS.ORG	Henry and Allison McCance Center for Brain Health, Massachusetts General Hospital; Center for Genomic Medicine, Massachusetts General Hospital	Jonathan		Rosand	MD, MSc
34	jroquer@parcdesalutmar.cat	Department of Neurology and Evelyn F. McKnight Brain Institute, Miller School of Medicine, University of Miami, Miami, FL, USA.	Jaume		Roquer	MD, PhD
35	TRundek@med.miami.edu	Department of Neurology and Evelyn F. McKnight Brain Institute, Miller School of Medicine, University of Miami, Miami, FL, USA.	Tatjana		Rundek	MD, PhD
36	rsacco@med.miami.edu	Department of Neurology and Evelyn F. McKnight Brain Institute, Miller School of Medicine, University of Miami, Miami, FL, USA.	Ralph	L.	Sacco	MD, MS
37	reinhold.schmidt@medunigraz.at	Department of Neurology, Clinical Division of Neurogeriatrics, Medical University Graz, Graz, Austria.	Reinhold		Schmidt	MD
38	Pankaj.Sharma@rhul.ac.uk	Institute of Cardiovascular Research, Royal Holloway University of London (ICR2UL), Egham, UK St Peter s and Ashford Hospitals, UK.	Pankaj		Sharma	MD, PhD
39	slowik@neuro.cm-uj.krakow.pl	Department of Neurology, Jagiellonian University Medical College, Krakow, Poland.	Agnieszka		Slowik	MD, PhD
40	al_sousa@yahoo.com.br	Department of Neurology, University of Maryland School of Medicine and Veterans Affairs Maryland Health Care System, Baltimore, MD, USA.	Alessandro		Sousa	MD
41	tara.stanne@gu.se	Institute of Biomedicine, the Sahlgrenska Academy at University of Gothenburg, Gothenburg, Sweden.	Tara	M	Stanne	PhD
42	Daniel.Strbian@hus.fi	Division of Neurocritical Care and Emergency Neurology, Department of Neurology, Helsinki University Central Hospital, Helsinki, Finland.	Daniel		Strbian	MD, PhD
43	turgut.tatlisumak@neuro.gu.se	Department of Clinical Neuroscience, Institute of Neuroscience and Physiology, Sahlgrenska Academy at University of Gothenburg, Gothenburg, Sweden; Department of Neurology, Sahlgrenska University Hospital, Gothenburg, Sweden.	Turgut		Tatlisumak	MD, PhD
44	vincent.thijs@austin.org.au	Stroke Division, Florey Institute of Neuroscience and Mental Health, Heidelberg, Australia and Department of Neurology, Austin Health, Heidelberg, Australia.	Vincent		Thijs	MD, PhD
45	vagala@ucmail.uc.edu	Department of Radiology, University of Cincinnati College of Medicine, Cincinnati, OH, USA.	Achala		Vagala	MD, MS
46	johan.wasselius@med.lu.se	Department of Clinical Sciences Lund, Radiology, Lund University, Lund, Sweden; Department of Radiology, Neuroradiology, Skane University Hospital, Malmo, Sweden.	Johan		Wasselius	MD, PhD
47	WOODL@UCMAIL.UC.EDU	Department of Neurology and Rehabilitation Medicine, University of Cincinnati College of Medicine, Cincinnati, OH, USA.	Daniel		Woo	MD, MS
48	ona@nmr.mgh.harvard.edu	A.A. Martinos Center for Biomedical Imaging, Massachusetts General Hospital, Harvard Medical School, USA	Ona		Wu	PhD
49	rzand@geisinger.edu	Department of Neurology, Geisinger, Danville, PA, USA.	Ramin		Zand	MD, MPH
50	bbw9r@virginia.edu	Departments of Neurology and Public Health Sciences, University of Virginia, Charlottesville, VA, USA.	Bradford	B.	Worrall	MD, MSc
51	jane.maguire@uts.edu.au	University of Technology Sydney, Sydney, Australia.	Jane		Maguire	PhD
52	Arne.G.Lindgren@skane.se	Department of Neurology and Rehabilitation Medicine, Skane University Hospital, Lund, Sweden.; Department of Clinical Sciences Lund, Neurology, Lund University, Lund, Sweden.	Arne		Lindgren	MD, PhD
53	christina.jern@neuro.gu.se	Institute of Biomedicine, the Sahlgrenska Academy at University of Gothenburg, Gothenburg, Sweden.	Christina		Jern	MD, PhD
54	polina@csail.mit.edu	Computer Science and Artificial Intelligence Lab, Massachusetts Institute of Technology, Cambridge, USA	Polina		Golland	PhD
55	gregory.kuchcinski@univ-lille.fr	Univ. Lille, Inserm, CHU Lille, U1172 - LilNCog (JPARC) - Lille Neurosciences & Cognition, F-59000 Lille, France	Gregory		Kuchcinski	MD, PhD
56	NROST@PARTNERS.ORG	J. Philip Kistler Stroke Research Center, Massachusetts General Hospital, Boston, USA	Natalia	S.	Rost	MD, MPH
